# Supplementary material for: Effect of Phase Structure on the Viscoelasticity and Mechanical Properties of Isotactic Polypropylene Multicomponents Polymerized with Non-Conjugated α,ω-Diene
Source: Polymers (Basel). 2024 Sep 25;16(19):2715. doi: 10.3390/polym16192715 (PMC11479073; doi:10.3390/polym16192715)
Supplement: Supplementary file 1 [file polymers-16-02715-s001.zip]

Archive with 1 entries (1 files):
- polymers-3182606-supplementary.pdf
